# Supplementary material for: Activation of the pentose phosphate pathway in macrophages is crucial for granuloma formation in sarcoidosis
Source: J Clin Invest. 2023 Dec 1;133(23):e171088. doi: 10.1172/JCI171088 (PMC10688990; doi:10.1172/JCI171088)
Supplement: Supporting data values [file jci-133-171088-s191.xls]

## Sheet: Fig.1D
	Healthy	Healthy	Healthy	Healthy	Healthy	Sarcoidosis	Sarcoidosis	Sarcoidosis
LC	4.7619	2.40964	2	18.6274	7.44681	0	0.492611	0.537634
cDC1	15.7143	18.0723	10.5714	4.90196	14.8936	4.47761	6.89655	10.7527
cDC2	55.7143	56.6265	42	64.7059	67.0213	10.2345	3.44828	5.37634
Activated	14.2857	10.8434	8	4.90196	1.06383	2.55864	1.47783	1.07527
CD163	8.57143	12.0482	36.8571	6.86275	9.57447	30.7036	24.0938	8.37438
TREM2	0.952381	0	0.571429	0	0	52.0256	32.0197	73.1183

## Sheet: Fig.2B
	FBP1+				CD163+
	Lung	Heart	Lymph node		Lung	Heart	Lymph node
	91.9	92.6	65.6		2.31	4.22	0.27
	90.3		96.1		1.46		0
	72.7		95.4		16		0

## Sheet: Fig.2C
ACE							FBP1
Healthy	AD	PSO	GA	Leprosy	Sarcoidosis		Healthy	AD	PSO	GA	Leprosy	Sarcoidosis
2.4055	0.315856	0.109529	26.747	4.63576	21.1618		2.74914	4.99052	1.25958	69.1566	24.5033	41.9087
1.00503	0.100427	0.147965	44.9612	3.57143	3.68664		3.51759	4.56942	3.18126	84.4961	12.5	20.2765
2.2779	2.2067	0.611247	21.519	5.88235	23.4899		11.1617	18.9078	3.42298	46.2025	25.098	39.2617
0.833333	0			0			5.83333	4.34783			41.3793
1.73913				2.75862			4.34783				21.3793

## Sheet: Fig.3B
FBP+								CD163+
Healthy	AD	PSO	Sarcoidosis	GA	LMDF	NL		Healthy	AD	PSO	Sarcoidosis	GA	LMDF	NL
9.375	21.1268	0.851064	49.3638	65.5172	59.9255	80.1865		56.25	76.0563	37.8723	35.4715	12.6437	35.5508	20.0466
7	10.24	3.7037	47.9363	72.7666	51.6303	64.932		44	54.56	38.4259	41.4917	25.7925	26.9063	33.2299
5.76923	23.1552	13.5714	71.2903	77.8834		75.9359		46.1538	48.0916	14	21.9355	21.2484		40.866

## Sheet: Fig.3C
Healthy	Sarcoidosis
0.654077	2.721
4.13961	14.6188
0.663071	1.69432
3.88443	12.737
4.20854	5.36575
4.25467	9.021
2.9515	10.7116
3.75763	12.7593
0.432	1.76888
2.182	1.04174
3.78	0.585306
0.157	0.644718
2.807	42.9675
0.157	8.17905
1.703
9.414
1.068
0.157
0.157
0.157
0.157
0.157
0.157
2.673
0.157
0.157
2.438
2.075
0.157
0.157
0.157
4.449
0.157

## Sheet: Fig.4B
	Healthy	Healthy	Healthy	Healthy	Healthy	Sarcoidosis	Sarcoidosis	Sarcoidosis
Mono	40	50	38.1679	28.5714	0	0.257732	0.561798	0.653595
CD163_1	45	45	58.0153	71.4286	100	5.15464	4.57516	0
CD163_2	5	5	0.763359	0	0	31.701	62.3595	4.57516
TREM2_1	10	2.29008	0	0	0	57.9897	25.8427	49.0196
TREM2_2	0.763359	0	0	0	0	4.89691	11.236	41.1765

## Sheet: Fig.4G
non_Giant	Giant
142.389	69.866
117.244	74.986
122.402	73.337
92.316	45.569
113.676	52.153
110.149	41.228
160.541	106.556
201.231	80.25
242.876	76.026

## Sheet: Fig.6A
FBP1			G6PD
Cont	Stim		Cont	Stim
0.002469	0.003617		0.010887	0.02312
0.000803	0.008335		0.011167	0.024649
0.001547	0.005487		0.010695	0.028248

## Sheet: Fig.6B
NADPH			NADPH/NADP-
Cont	Stim		Cont	Stim
0.009	0.073		2	5.61538
0.011	0.0745		3.66667	5.32143
0.0085	0.072		1.88889	5.53846
0.0085	0.067		2.83333	5.58333

## Sheet: Fig.6E
DMSO	DPI	FBPi	6AN
30	0	0	4
26	0	0	2
31	0	0	5
18	0	0	3

[truncated: 19 more sheets: Fig.6G, Fig.6I, Fig.7A, Fig.7B, Fig.7D, Fig.8B, Fig.8C, Fig.8E, Fig.8G, Fig.8H, Fig.S2A, Fig.S2B, Fig.S2C, Fig.S4B, Fig.S5A, Fig.S5B, Fig.S5C, Fig.S6, Fig.S7B]
